# Supplementary material for: Retinal microvascular and neuronal pathologies probed in vivo by adaptive optical two-photon fluorescence microscopy
Source: eLife. 2023 Apr 11;12:e84853. doi: 10.7554/eLife.84853 (PMC10089658; doi:10.7554/eLife.84853)
Supplement: Figure 2—source data 2. — ‘AO [1]’ stack: ‘1-AO[1]_Location_0_0_stack-9fAVG.tif’, ‘AO [2]’ stack: ‘2-AO[2]_Location_N15_N18_stack-9fAVG.tif’ ‘AO [3]’ stack: ‘3-AO[3]_Location_P4_P25_stack-9fAVG.tif’. [file elife-84853-fig2-data2.zip]

Archive with 4 entries (3 files):
- Figure2-source_data_2/
- Figure2-source_data_2/1-AO[1]_Location_0_0_stack-9fAVG.tif
- Figure2-source_data_2/2-AO[2]_Location_N15_N18_stack-9fAVG.tif
- Figure2-source_data_2/3-AO[3]_Location_P4_P25_stack-9fAVG.tif
