# Supplementary material for: Retinal microvascular and neuronal pathologies probed in vivo by adaptive optical two-photon fluorescence microscopy
Source: eLife. 2023 Apr 11;12:e84853. doi: 10.7554/eLife.84853 (PMC10089658; doi:10.7554/eLife.84853)
Supplement: Figure 3—source data 2. — ‘1-NoAO_8fAvg_stack.tif’ (No AO) and ‘2-AO_8fAvg_stack.tif’ (AO). [file elife-84853-fig3-data2.zip]

Archive with 3 entries (2 files):
- Figure3-source_data_2/
- Figure3-source_data_2/1-NoAO_8fAvg_stack.tif
- Figure3-source_data_2/2-AO_8fAvg_stack.tif
