# Supplementary material for: Retinal microvascular and neuronal pathologies probed in vivo by adaptive optical two-photon fluorescence microscopy
Source: eLife. 2023 Apr 11;12:e84853. doi: 10.7554/eLife.84853 (PMC10089658; doi:10.7554/eLife.84853)
Supplement: Figure 4—source data 1. — ‘No AO’ stack: ‘1_NoAO_9fAvg_stack.tif’‘AO [i]’ stack: ‘2_AO[i]_2_2.8_9fAvg_stack.tif’ ‘AO [ii]’ stack: ‘3_AO[ii]_10_14_9fAvg_stack.tif’ ‘AO [iii]’ stack: ‘4_AO[iii]_20_28_9fAvg_stack.tif’ ‘AO [iv]’ stack: ‘5_AO[iv]_40_56_9fAvg_stack.tif’. [file elife-84853-fig4-data1.zip]

Archive with 6 entries (5 files):
- Figure4-source_data_1/
- Figure4-source_data_1/1_NoAO_9fAvg_stack.tif
- Figure4-source_data_1/2_AO[i]_2_2.8_9fAvg_stack.tif
- Figure4-source_data_1/3_AO[ii]_10_14_9fAvg_stack.tif
- Figure4-source_data_1/4_AO[iii]_20_28_9fAvg_stack.tif
- Figure4-source_data_1/5_AO[iv]_40_56_9fAvg_stack.tif
