# Supplementary material for: Retinal microvascular and neuronal pathologies probed in vivo by adaptive optical two-photon fluorescence microscopy
Source: eLife. 2023 Apr 11;12:e84853. doi: 10.7554/eLife.84853 (PMC10089658; doi:10.7554/eLife.84853)
Supplement: Figure 5—source data 1. — ‘1-NoAO_8fAvg_60_84_stack.tif’ (No AO) and ‘2-AO_8fAvg_60_84_stack.tif’ (AO). Source image stacks of VLDLR-KO/Sca1-GFP mouse retina (Figure 5A, zoomed-in view). ‘3-NoAO_20_28_8fAvg_stack.tif’ (No AO) and ‘4-AO_20_28_8fAvg_stack.tif’ (AO). [file elife-84853-fig5-data1.zip]

Archive with 5 entries (4 files):
- Figure5-source_data_1/
- Figure5-source_data_1/1-NoAO_8fAvg_60_84_stack.tif
- Figure5-source_data_1/2-AO_8fAvg_60_84_stack.tif
- Figure5-source_data_1/3-NoAO_20_28_8fAvg_stack.tif
- Figure5-source_data_1/4-AO_20_28_8fAvg_stack.tif
