# Supplementary material for: Retinal microvascular and neuronal pathologies probed in vivo by adaptive optical two-photon fluorescence microscopy
Source: eLife. 2023 Apr 11;12:e84853. doi: 10.7554/eLife.84853 (PMC10089658; doi:10.7554/eLife.84853)
Supplement: Figure 5—source data 3. — ‘1-AO_8fAvg_stack.tif’. Source image stacks of VLDLR-KO/Sca1-GFP mouse retina (Figure 5C, zoomed-in view). ‘2-AO_zoomin_8fAvg_stack.tif’. [file elife-84853-fig5-data3.zip]

Archive with 3 entries (2 files):
- Figure5-source_data_3/
- Figure5-source_data_3/1-AO_8fAvg_stack.tif
- Figure5-source_data_3/2-AO_zoomin_8fAvg_stack.tif
