# Supplementary material for: Retinal microvascular and neuronal pathologies probed in vivo by adaptive optical two-photon fluorescence microscopy
Source: eLife. 2023 Apr 11;12:e84853. doi: 10.7554/eLife.84853 (PMC10089658; doi:10.7554/eLife.84853)
Supplement: Figure 5—source data 5. — ‘1-NoAO-8fAvg_stack.tif’. [file elife-84853-fig5-data5.zip]

Archive with 2 entries (1 files):
- Figure5-source_data_5/
- Figure5-source_data_5/1-NoAO-8fAvg_stack.tif
