# Supplementary material for: Retinal microvascular and neuronal pathologies probed in vivo by adaptive optical two-photon fluorescence microscopy
Source: eLife. 2023 Apr 11;12:e84853. doi: 10.7554/eLife.84853 (PMC10089658; doi:10.7554/eLife.84853)
Supplement: Figure 5—source data 6. — Day 1: ‘1A-Day1-NIR_EB_8fAvg_stack.tif’ and ‘1B-Day1-GFP_60_84_8fAvg_stack.tif’ Day 2: ‘2A-Day2-NIR_EB_8fAvg_stack.tif’ and ‘2B-Day2-GFP_60_84_8fAvg_stack.tif’ Day 3: ‘3A-Day3-NIR_EB_8fAvg_stack.tif’ and ‘3B-Day3-GFP_60_84_8fAvg_stack.tif’ Source image stacks of microglia (Figure 5G). ‘4A-Day3-microglia_t=0.tif’, ‘4B-Day3-microglia_t=20.tif’, and ‘4C-Day3-microglia_t=40.tif’. [file elife-84853-fig5-data6.zip]

Archive with 10 entries (9 files):
- Figure5-source_data_6/
- Figure5-source_data_6/1A-Day1-NIR_EB_8fAvg_stack.tif
- Figure5-source_data_6/1B-Day1-GFP_60_84_8fAvg_stack.tif
- Figure5-source_data_6/2A-Day2-NIR_EB_8fAvg_stack.tif
- Figure5-source_data_6/2B-Day2-GFP_60_84_8fAvg_stack.tif
- Figure5-source_data_6/3A-Day3-NIR_EB_8fAvg_stack.tif
- Figure5-source_data_6/3B-Day3-GFP_60_84_8fAvg_stack.tif
- Figure5-source_data_6/4A-Day3-microglia_t=0.tif
- Figure5-source_data_6/4B-Day3-microglia_t=20.tif
- Figure5-source_data_6/4C-Day3-microglia_t=40.tif
