# Supplementary material for: Retinal microvascular and neuronal pathologies probed in vivo by adaptive optical two-photon fluorescence microscopy
Source: eLife. 2023 Apr 11;12:e84853. doi: 10.7554/eLife.84853 (PMC10089658; doi:10.7554/eLife.84853)
Supplement: Figure 6—source data 1. — ‘1A-RGC1_before-and-during_lidocaine.tiff’ and ‘1A-RGC1_before-and-during_lidocaine.mat’ ‘1B-RGC1_lidocaine-washout.tiff’ and ‘1B-RGC1_lidocaine-washout.mat’ RGC #2. ‘2A-RGC2_before-and-during_lidocaine.tiff’ and ‘2A-RGC2_lidocaine-washout.mat’ ‘2B-RGC2_lidocaine-washout.tiff’ and ‘2B-RGC2_lidocaine-washout.mat’. [file elife-84853-fig6-data1.zip]

Archive with 9 entries (8 files):
- Figure6-source_data_1/
- Figure6-source_data_1/1A-RGC1_before-and-during_lidocaine.mat
- Figure6-source_data_1/1A-RGC1_before-and-during_lidocaine.tiff
- Figure6-source_data_1/1B-RGC1_lidocaine-washout.mat
- Figure6-source_data_1/1B-RGC1_lidocaine-washout.tiff
- Figure6-source_data_1/2A-RGC2_before-and-during_lidocaine.mat
- Figure6-source_data_1/2A-RGC2_before-and-during_lidocaine.tiff
- Figure6-source_data_1/2B-RGC2_lidocaine-washout.mat
- Figure6-source_data_1/2B-RGC2_lidocaine-washout.tiff
