# Supplementary material for: Retinal microvascular and neuronal pathologies probed in vivo by adaptive optical two-photon fluorescence microscopy
Source: eLife. 2023 Apr 11;12:e84853. doi: 10.7554/eLife.84853 (PMC10089658; doi:10.7554/eLife.84853)
Supplement: Figure 6—source data 2. — ‘1-Sequence-i.tif’, ‘2-Sequence-ii.tif’, and ‘3-Sequence-iii.tif’. [file elife-84853-fig6-data2.zip]

Archive with 4 entries (3 files):
- Figure6-source_data_2/
- Figure6-source_data_2/1-Sequence-i.tif
- Figure6-source_data_2/2-Sequence-ii.tif
- Figure6-source_data_2/3-Sequence-iIIi.tif
