# Supplementary material for: Retinal microvascular and neuronal pathologies probed in vivo by adaptive optical two-photon fluorescence microscopy
Source: eLife. 2023 Apr 11;12:e84853. doi: 10.7554/eLife.84853 (PMC10089658; doi:10.7554/eLife.84853)
Supplement: Figure 6—source data 3. — ‘1-NoAO-large_FOV.tif’ (No AO) and ‘2-AO-large_FOV.tif’ (AO). Source images of rd1-Thy1-GCaMP6s mouse retina (Figure 6C, zoomed-in view). ‘3-NoAO-inset.tif’ (No AO) and ‘4-AO-inset.tif’ (AO). [file elife-84853-fig6-data3.zip]

Archive with 5 entries (4 files):
- Figure6-source_data_3/
- Figure6-source_data_3/1-NoAO-large_FOV.tif
- Figure6-source_data_3/2-AO-large_FOV.tif
- Figure6-source_data_3/3-NoAO-inset.tif
- Figure6-source_data_3/4-AO-inset.tif
