# Supplementary material for: Retinal microvascular and neuronal pathologies probed in vivo by adaptive optical two-photon fluorescence microscopy
Source: eLife. 2023 Apr 11;12:e84853. doi: 10.7554/eLife.84853 (PMC10089658; doi:10.7554/eLife.84853)
Supplement: Figure 6—source data 4. — ‘1-pre_Lido’, ‘2-after_Lido_1 min.tif’, ‘3-after_Lido_30 mins.tif’, and ‘4-after_Lido_60 mins.tif’. [file elife-84853-fig6-data4.zip]

Archive with 5 entries (4 files):
- Figure6-source_data_4/
- Figure6-source_data_4/1-pre_Lido.tif
- Figure6-source_data_4/2-after_Lido_1min.tif
- Figure6-source_data_4/3-after-Lido_30mins.tif
- Figure6-source_data_4/4-after-Lido_60mins.tif
