# Supplementary material for: Retinal microvascular and neuronal pathologies probed in vivo by adaptive optical two-photon fluorescence microscopy
Source: eLife. 2023 Apr 11;12:e84853. doi: 10.7554/eLife.84853 (PMC10089658; doi:10.7554/eLife.84853)
Supplement: Source code 1. [file elife-84853-code1.zip]

Archive with 2 entries (1 files):
- Eye_imaging_module-source_data/
- Eye_imaging_module-source_data/Zemax_simulation.zmx
